# Supplementary material for: Flap-Free Tendon Coverage Using Autologous Fat Grafts Enhanced with Platelet-Rich Plasma and Growth Factors at a Secondary Level Hospital: A Case Report
Source: J Clin Med. 2024 Sep 23;13(18):5640. doi: 10.3390/jcm13185640 (PMC11432800; doi:10.3390/jcm13185640)
Supplement: Supplementary file 1 [file jcm-13-05640-s001.zip]

Archive with 2 entries (2 files):
- Supplementary Material S1-Video S1-VIDEO FUNCIONALIDAD.mp4
- Supplementary Material S2.pdf
